# Supplementary material for: Detecting Incident Delirium within Routinely Collected Inpatient Rehabilitation Data: Validation of a Chart-Based Method
Source: Neurol Int. 2021 Dec 9;13(4):701–11. doi: 10.3390/neurolint13040067 (PMC8705493; doi:10.3390/neurolint13040067)
Supplement: Supplementary file 1 [file neurolint-13-00067-s001.zip]

Archive with 1 entries (1 files):
- neurolint-1392029-supplementary.pdf
